# Supplementary material for: Thyroid follicular adenomas and carcinomas: molecular profiling provides evidence for a continuous evolution
Source: Oncotarget. 2017 Dec 8;9(12):10343–59. doi: 10.18632/oncotarget.23130 (PMC5828225; doi:10.18632/oncotarget.23130)
Supplement: Supplementary file 2 [file oncotarget-09-10343-s002.xlsx]

## Sheet: Sheet1
Supplementary Table 1:
	Sample	Sex	age at operation	Invasiveness	stage (TNM)	Genetic
						alteration Microarray performed
Follicular adenomas	FA1	F	56			No	mRNA HEEBO
	FA2	F	56			No	mRNA HEEBO
	FA3	M	46			No	mRNA HEEBO
	FA4	F	77			No	mRNA HEEBO
	FA5	F	38			No	mRNA HEEBO
	FA6	F	43			No	mRNA HEEBO
	FA7	F	56			No	mRNA HEEBO
	FA11	F	43			No	mRNA HEEBO
	FA14	F	44			No	mRNA HEEBO
	FA102	F	80			No	mRNA HEEBO
	FA103	F	38			No	mRNA HEEBO
	FA104	M	43			No	mRNA HEEBO
	FA105	F	17			No	mRNA HEEBO
	FA106	M	52			No	mRNA HEEBO
	FA120	F	36			No	mRNA HEEBO; miRNA Exiqon
	FA127	F	38			NA	miRNA Exiqon
	FA128	F	82			No	miRNA Exiqon
	FA131	M	31			No	mRNA HEEBO; miRNA Exiqon
	FA133	F	38			No	mRNA HEEBO; miRNA Exiqon
	FA134	F	56			NA	miRNA Exiqon
	FA135	M	30			NA	miRNA Exiqon
	FA136	M	27			No	mRNA HEEBO; miRNA Exiqon
	FA137	F	50			No	mRNA HEEBO; miRNA Exiqon
	FA139	M	54			No	mRNA HEEBO; miRNA Exiqon
Follicular Carcinomas	FTC4	F	54		pT3, Nx, Mx	No	mRNA HEEBO and Affymetrix
				Widely invasive
	FTC7			Minimally invasive		pax8/pparg	mRNA HEEBO and Affymetrix
	FTC14TB	F	47	Minimally invasive	pT1NxMx	No	mRNA HEEBO
	FTC100	F	39	Widely Invasive	pT2NxMx	NA?	mRNA HEEBO and Affymetrix
	FTC130	F	55	Widely Invasive	pT3NxMx	No	mRNA HEEBO; miRNA Exiqon
	FTC119	F	45	Minimally invasive	pT1N0Mx	No	mRNA HEEBO and Affymetrix ; miRNA Exiqon
	FTC122	M	37	Minimally invasive	pT3NxMx	No	mRNA HEEBO; miRNA Exiqon
	FTC123	F	37	Minimally invasive	pT2N0 Mx	No	mRNA HEEBO; miRNA Exiqon
	FTC131	M	85	Widely invasive	pT3NxMx	NA	mRNA Affymetrix
	FTC132	F	81	Widely invasive	pT3N0Mx	No	mRNA Affymetrix
	FTC133	F	50	Widely invasive	pT3Nx	N-RAS Q61K	mRNA Affymetrix
	FTC134	F	63	Widely invasive	pT2N0M1	No	mRNA Affymetrix
	FTC135	M	38	NA	T1N0M0	No	miRNA Exiqon
	FTC136	M	42	NA	T4N3M1	No	miRNA Exiqon
	FTC137	M	80	NA	T2N1M1	No	miRNA Exiqon
	FTC138	M	52	NA	T1N1M1	No	miRNA Exiqon
	FTC139	F	70	NA	T1N1M0	No	miRNA Exiqon
Patient clinical information for the FTC samples used for microarray analyses. NA= not available, F = female, M = male, TNM = tumor node metastasis status according to classification of malignant tumors of UICC (Union for International Cancer Control).
