# Supplementary material for: Thyroid follicular adenomas and carcinomas: molecular profiling provides evidence for a continuous evolution
Source: Oncotarget. 2017 Dec 8;9(12):10343–59. doi: 10.18632/oncotarget.23130 (PMC5828225; doi:10.18632/oncotarget.23130)
Supplement: Supplementary file 3 [file oncotarget-09-10343-s003.xlsx]

## Sheet: Sheet1
Supplementary Table 2:
Gene symbol	Fold Change	q-value(%)
FAM19A2	3.34037	1.43142
PLAG1	3.07669	1.43142
LRP4	3.06989	0.718019
MGC3040	2.86364	2.10715
MGC3040	2.82859	1.03537
SGNE1	2.79052	1.43142
CKS2	2.52914	1.03537
LOC151507	2.41504	0
BMF	2.40415	0
SLC16A9	2.24025	0.418486
ZNF486	2.17949	4.11699
GABRB3	2.17289	3.00273
GPR92	2.15282	0.718019
CDH3	2.09215	4.11699
TNFRSF7	2.05124	4.11699
FLJ35696	2.04578	2.10715
SCGB2A1	2.02367	4.11699
LUM	0.161784	0.356567
TNFRSF11B	0.22013	0
CFH	0.222133	0
COL15A1	0.231784	0
FABP4	0.250543	0
SORBS1	0.273428	0
FGF7	0.280311	0
BVES	0.283935	0
TIMP3	0.285093	0
COL1A1	0.287952	0.214378
SMOC2	0.288565	0.418486
TSPAN8	0.292903	0
IGLL1	0.301214	2.10715
THBD	0.309875	0
SELE	0.322238	2.10715
FLJ14351	0.322844	1.03537
TIMP3	0.323248	0
LOC387758	0.325489	0
ASPN	0.331141	0
CSPG2	0.335491	0.718019
GJA5	0.339337	0.214378
SLC43A3	0.341332	1.43142
MS4A4A	0.34238	0
C7	0.347176	0.214378
IGJ	0.347899	1.43142
CTGF	0.349022	0.418486
KIAA1912	0.350463	0
GCN5L2	0.351075	0
VWF	0.354492	0
SEMA3D	0.355294	0.356567
MARK4	0.3557	0
MFAP5	0.356686	0.418486
HLA-DRB6	0.357071	0
URB	0.357087	0
DCN	0.357434	2.10715
SFRP2	0.357559	4.11699
IL7R	0.358829	0.718019
TAGLN	0.358979	0
C1S	0.359517	0.718019
COL3A1	0.360164	0.214378
SEMA3C	0.363419	0.214378
ELMO1	0.364433	0.418486
FGL2	0.364729	0
MGP	0.36478	0.356567
FOS	0.364926	2.10715
CSDA	0.365763	0
LYZ	0.366137	4.11699
BBOX1	0.367864	0
PRG1	0.373289	0
C9orf26	0.374355	0.718019
SRPX	0.374484	0
SEMA5A	0.374627	0
CRIM1	0.375715	0
EMCN	0.37619	0
FCER1A	0.380701	2.10715
SOCS3	0.381511	0
FLJ20701	0.381631	0.214378
TFF3	0.382367	1.03537
GLT8D2	0.383522	0.214378
CD53	0.383855	1.43142
MYC	0.384007	0
PIP3-E	0.384184	0
ChGn	0.38598	0
CCL15	0.38631	0
ITGBL1	0.386875	2.10715
GPNMB	0.387845	1.43142
HBB	0.38809	0.214378
AKR1C1	0.388369	0.214378
HBG1	0.389906	0.356567
CLEC10A	0.390023	0
RASSF2	0.390473	0
PLAGL1	0.390607	0.214378
IGLL1	0.390893	4.11699
CCL2	0.391279	2.10715
DF	0.391638	0
GJA1	0.392906	0
TEK	0.393229	0
THBS4	0.393995	2.10715
BAALC	0.394481	0
FLJ14054	0.395225	0.214378
DF	0.396364	1.43142
IL8	0.396558	0.418486
MS4A4A	0.396749	0.356567
MSRB3	0.397774	0
CMAH	0.399142	0.418486
CTSK	0.400736	2.10715
PROX1	0.400883	0
SOCS3	0.400985	0
PTGIS	0.401987	2.10715
RNASE6	0.405502	1.43142
GJA1	0.407077	0
SDPR	0.407861	0
GFRA2	0.408172	1.03537
XLKD1	0.408326	0.214378
CXCL12	0.408394	0
pp9099	0.408822	0
MYH11	0.408962	0.418486
PRG1	0.410433	0
AKR1C1	0.410812	0.418486
JUN	0.411118	0.718019
URB	0.411124	1.03537
HBG2	0.41393	1.43142
WWTR1	0.414257	0
RUNX1T1	0.415313	0
ANTXR1	0.415442	0
CAV2	0.415789	0
EPHA3	0.416324	0.356567
C13orf11	0.418553	0
PRRX1	0.418601	0
PCOLCE2	0.420028	0
ATP8A1	0.42006	0
BNC2	0.420161	0.214378
CTSK	0.421009	0
SPON2	0.421095	0
LMOD1	0.42206	0
GPM6A	0.422298	0.718019
PRPF3	0.422525	1.43142
FN1	0.423942	0.214378
MGC45780	0.425785	0.718019
ANTXR1	0.42593	0
CALD1	0.426218	0
GULP1	0.426782	1.03537
PKHD1L1	0.426863	1.43142
CXCL12	0.42715	0
LOC400120	0.427229	0.718019
PLAT	0.427304	0
LHFP	0.428035	0
MYLK	0.429389	0
NBL1	0.429574	0
TRIM22	0.430167	0.418486
OGN	0.430269	2.10715
TPBG	0.430498	0
COL6A3	0.430986	0
CLEC3B	0.431145	0
CCRL1	0.432439	0
GEM	0.433105	0
LOC402628	0.436493	0
LGALS1	0.437796	0
NEXN	0.438165	0
FABP5L3	0.438483	0
AK2	0.438668	0.718019
ZFHX1B	0.438852	0
PLSCR4	0.438979	0
C6orf59	0.439168	0
KIFAP3	0.439382	0
RELN	0.439769	0
BHLHB5	0.439778	0.418486
KIAA1377	0.441239	0.418486
RNASE1	0.441576	0
FLJ37266	0.442203	0.418486
TM4SF1	0.44302	0
NDRG1	0.443076	0
KCTD12	0.443141	0
GADD45B	0.444056	0.356567
EPAS1	0.44466	0
NFIL3	0.445446	0
LOC442703	0.446417	0.356567
GRASP	0.446619	0
SUCNR1	0.446763	0
LY96	0.448159	1.43142
SPRY1	0.448348	0.718019
ANKRD37	0.448809	0.718019
POSTN	0.448818	0.214378
LRRC32	0.44919	0
DCBLD1	0.449964	0.356567
C1R	0.450864	1.03537
PDGFRB	0.451809	0
LOC339562	0.452439	1.43142
PECAM1	0.453195	0
RAMP3	0.45416	0
CYR61	0.454316	3.00273
NHS	0.454364	1.43142
PLA1A	0.454501	0.418486
IFITM1	0.454761	0.356567
AKR1C2	0.455145	0
LOC389705	0.455695	0
IER3	0.456185	0
AKR1C2	0.457421	1.03537
CD52	0.457426	2.10715
IL1R1	0.458482	0
FLJ14437	0.459181	2.10715
FHL5	0.459326	0
MORF4L1	0.459558	1.03537
FNDC1	0.459562	2.10715
DKFZp434L142	0.460122	0
C10orf116	0.460542	0.356567
STX11	0.461673	2.10715
HBG2	0.461867	2.10715
PECAM1	0.4625	0
GLS	0.462663	0.356567
STC1	0.463024	0
RARRES1	0.463555	2.10715
LDLR	0.463638	0.214378
BF	0.464296	0.718019
PIK3CD	0.464665	0
APOL3	0.464929	0
RGC32	0.465405	0
SBLF	0.466267	0
CASP4	0.466664	0.214378
FCGBP	0.467153	0.718019
EYA2	0.467819	0
ITM2A	0.468348	0
ZNF537	0.468376	0
NUDT15	0.468438	0
CD34	0.468476	0
AOX1	0.468719	0.718019
ROBO4	0.468773	0
EFEMP1	0.46889	0.718019
SEPP1	0.469343	0.356567
RECK	0.470267	0
STAT5A	0.471895	0.356567
TPSAB1	0.471935	0.214378
NTS	0.47215	0.418486
TNF	0.472817	0.418486
JAM3	0.473404	0
SLPI	0.473741	1.03537
IFITM2	0.473926	0
NEXN	0.474046	0
HLA-DRB4	0.474341	0
TNFSF10	0.474538	0
EBF3	0.474567	0
BCLAF1	0.474595	0
CPXM2	0.47463	3.00273
FRMD4A	0.47478	0
ACTA2	0.474856	0.356567
ANK2	0.474934	0
CAV2	0.475894	0
A2M	0.47685	0
GRIP1	0.477006	1.43142
FEZ1	0.478538	0
SYNPO2	0.478544	4.11699
CXCL12	0.478709	0
SCRG1	0.479104	0
PRKCABP	0.479373	0
RAB7B	0.480097	0.356567
MUSTN1	0.48084	0.214378
GMFG	0.480943	0
TYROBP	0.48189	2.10715
UNQ1940	0.48226	0.418486
ANXA3	0.483065	0.418486
NNMT	0.484055	3.00273
PAPOLG	0.484589	1.03537
KIAA0063	0.484898	0
HS3ST2	0.485806	2.10715
C6orf192	0.486762	0.356567
SPARCL1	0.48695	0
EDG1	0.487007	0
UNKL	0.488918	1.03537
LDB2	0.488937	0
MCFP	0.489437	1.43142
C6orf70	0.490213	0
DGKI	0.490701	0
C20orf39	0.490843	1.43142
BIN2	0.491409	2.10715
TIMP2	0.491673	0
NRP1	0.493	0
SLC1A1	0.493332	4.11699
C1orf117	0.493502	1.43142
COL6A2	0.494096	0
FLT1	0.49421	0.214378
PTTG1	0.494452	0.418486
FBLN1	0.494619	1.43142
PDGFRA	0.4951	3.00273
STOM	0.495358	0
COPl	0.495638	0.214378
KIAA1671	0.496402	0
GIMAP7	0.496509	0.356567
SORBS1	0.497848	0
SLC26A4	0.498	0.418486
C11orf8	0.499446	0.214378
TMEM47	0.499567	0.356567
ADH1A	0.499615	1.43142
AVO3	0.499625	3.00273
FST	0.499864	0.214378
