# Supplementary material for: Thyroid follicular adenomas and carcinomas: molecular profiling provides evidence for a continuous evolution
Source: Oncotarget. 2017 Dec 8;9(12):10343–59. doi: 10.18632/oncotarget.23130 (PMC5828225; doi:10.18632/oncotarget.23130)
Supplement: Supplementary file 4 [file oncotarget-09-10343-s004.xlsx]

## Sheet: Sheet1
Supplementary Table 4:
	Reddi (24)	Weber (25)	Rossing (22)	Stokowy (28)	Stokowy (27)	Stokowy (23)	Mancikova (26)	Our data
let-7d-5p
miR-122
miR-125b-5p
miR-1273a
miR-1275
miR-129-1-3p
miR-135a-5p
miR-138-1-3p
miR-144-3p
miR-144-5p
miR-150
miR-154-3p
miR-155-5p
miR-181c-3p
miR-192
miR-197
miR-197-3p
miR-205-5p
miR-206
miR-21-3p
miR-219-2-3p
miR-221
miR-221-3p
miR-222-3p
miR-23a-3p
miR-301b
miR-30a-3p
miR-326
miR-346
miR-375
miR-377-3p
miR-429
miR-450a
miR-486-5p
miR-491-3p
miR-508-5p
miR-509-3-5p
miR-512-3p
miR-542-5p
miR-551b-3p
miR-571
miR-600
miR-612
miR-616-5p
miR-631
miR-631
miR-637
miR-640
miR-642
miR-662
miR-664a-5p
miR-7-2-3p
miR-744
miR-7-5p
miR-874-3p
miR-886-5p
Deregulated miRNAs between FA and FTC (red: upregulated in FTC, green: downregulated in FTC) in literature and house data.
